# Supplementary material for: A novel methodology for optimal land allocation for agricultural crops using Social Spider Algorithm
Source: PeerJ. 2019 Sep 17;7:e7559. doi: 10.7717/peerj.7559 (PMC6753929; doi:10.7717/peerj.7559)
Supplement: Supplemental Information 3 [file peerj-07-7559-s003.xls]

## Sheet: Sheet1
S. No.	crop	Yield kg/Ha	Price in Rs./Quintal	CWR in mm3/m2	Productivity kg/m2	CS Rs/m2	CMF Rs/m2	CI Rs/m2	CHL Rs/m2
1	paddy	3658	141	62500	0.4985	0.5986	0.7934	0.0332	2.842
2	cholam	485	157	7175.93	0.0842	0.1716	0.2404	0	1.0608
3	maize	7264	132.5	5381.95	0.8593	0.4172	1.1032	0.032	2.892
4	sugarcane	126360	23	977.68	13.0724	2.2602	1.2818	0.162	9.5809
5	cotton	1837	380	12916.7	0.1699	0.32	0.8692	0	5.1138
6	groundnut	1692	403	16468.8	0.254	0.9356	0.7344	0.1838	3.2084
7	gingelly	312	470	1614.59	0.0257	0.0808	0.3935	0.0152	1.7064
8	redgram	12	435	3676.36	0.1302	0.206	0.3289	0	1.2383
9	blackgram	658	442.5	9041.68	0.1191	0.2193	0.2093	0	1.4441
10	greengram	308	465	9687.51	0.0659	0.2063	0.2547	0	0.7991
Souces:
1	http://agritech.tnau.ac.in/agriculture/agri_irrigationmgt_waterrequirements.html
2	www.coimbatore.nic.in/pdf/SHB003.pdf
3	http://agritech.tnau.ac.in/agriculture/agri_costofcultivation_indexpage12.html
4	https://eands.dacnet.nic.in/PDF/MSP17.06.2015.pdf
